# Supplementary material for: Fabrication of Cellulose Derivatives-Based Highly Porous Floating Tablets for Gastroretentive Drug Delivery via Sugar Templating Method
Source: Polymers (Basel). 2025 Feb 12;17(4):485. doi: 10.3390/polym17040485 (PMC11859971; doi:10.3390/polym17040485)
Supplement: Supplementary file 1 [file polymers-17-00485-s001.zip]

Archive with 1 entries (1 files):
- polymers-3448142-supplementary.pdf
